# Supplementary material for: Risk of Potentially Neurotoxic Exposure in Infants Under High-Dose Cefepime Treatment—A Pharmacometric Simulation Study
Source: Pharmaceutics. 2025 Apr 22;17(5):544. doi: 10.3390/pharmaceutics17050544 (PMC12114997; doi:10.3390/pharmaceutics17050544)
Supplement: Supplementary file 1 [file pharmaceutics-17-00544-s001.zip]

Archive with 1 entries (1 files):
- pharmaceutics-3569301-supplementary.pdf
